# Supplementary material for: The Evaluation of an Interprofessional QI Program: A Qualitative Study
Source: Int J Environ Res Public Health. 2022 Aug 15;19(16):10087. doi: 10.3390/ijerph191610087 (PMC9408409; doi:10.3390/ijerph191610087)
Supplement: Supplementary file 1 [file ijerph-19-10087-s001.zip]

Archive with 1 entries (1 files):
- ijerph-1819646-supplementary.pdf
